# Supplementary material for: Synthesis and Electrochemical Performance of the Orthorhombic V2O5·nH2O Nanorods as Cathodes for Aqueous Zinc Batteries
Source: Nanomaterials (Basel). 2022 Jul 23;12(15):2530. doi: 10.3390/nano12152530 (PMC9332479; doi:10.3390/nano12152530)
Supplement: Supplementary file 1 [file nanomaterials-12-02530-s001.zip]

Archive with 1 entries (1 files):
- nanomaterials-1819487-supplementary.pdf
